# Supplementary material for: An Economical and Flexible Dual Barcoding, Two-Step PCR Approach for Highly Multiplexed Amplicon Sequencing
Source: Front Microbiol. 2021 May 20;12:669776. doi: 10.3389/fmicb.2021.669776 (PMC8173057; doi:10.3389/fmicb.2021.669776)
Supplement: Supplementary Table 1 — Theoretical composition of the ZymoBIOMICS Microbial Community DNA Standard II (ZymoMock) as provided by the manufacturer (Genomic DNA, Genome copies, 16S rRNA gene copy number, 16S rRNA gene copies from Table 1 in the ZymoBIOMICS manual). In addition, simulated counts for V4 and V3–4 amplicons to a total read depth of 2,438 are given (as used in Figure 4). [file Table_1.XLSX]

## Sheet: Table S1 ZymoMock
ZymoMock species	Genomic DNA (%)	Genome copies (%)	16S rRNA gene copy number	16S rRNA gene copies (%)	V4		V3–4
					Corresponding ASV ID	Simulated counts	Corresponding ASV ID	Simulated counts
Listeria monocytogenes	89.1	94.8	6	95.9	ASV_ke5_5kk	2311–2359	ASV_dkb_3x9	2318–2368
Pseudomonas aeruginosa	8.9	4.2	4	2.8	ASV_p6q_xgj	48–89	ASV_rad_x3w	45–87
Bacillus subtilis	0.89	0.7	10	1.2	ASV_smd_bmm	14–43	ASV_r1q_tur (9 copies)	15–43
					—	—	ASV_j8i_ho7 (1 copy)	0–9
Saccharomyces cerevisiae	0.89	0.23	(fungi)	(fungi)	(fungi)	0	(fungi)	0
Escherichia coli	0.089	0.058	7	0.069	ASV_9ec_9n4	0–5	ASV_3ur_8h3	0–7
Salmonella enterica	0.089	0.059	7	0.07	ASV_q70_yv4 (6 copies)	0–4	ASV_kly_qbb (6 copies)	0–5
					ASV_8bo_4hk (1 copy)	0–2	ASV_8ep_0c2 (1 copy)	0–2
Lactobacillus fermentum	0.0089	0.015	5	0.012	ASV_9pb_pgs	0–2	ASV_eoz_tje	0–2
Enterococcus faecalis	0.00089	0.001	4	0.00067	n/a	0–1	n/a	0
Cryptococcus neoformans	0.00089	0.00015	(fungi)	(fungi)	(fungi)	0	(fungi)	0
Staphylococcus aureus	8.9e-05	0.0001	6	0.0001	n/a	0–1	n/a	0

## Sheet: Table S2 8 nt barcodes
Barcode name	Sequence (5′–3′)
8nt barcode 1	GATGACCT
8nt barcode 2	CTGTCTGT
8nt barcode 3	CACACAGT
8nt barcode 4	AACCGGTT
8nt barcode 5	TCTCTCAG
8nt barcode 6	GAGTCACT
8nt barcode 7	AGAGACTG
8nt barcode 8	ATATGCCG
8nt barcode 9	CCTACGAA
8nt barcode 10	CGTAGGAA
8nt barcode 11	CTCTGACT
8nt barcode 12	GTCATCAG
8nt barcode 13	TCACTCTG
8nt barcode 14	CTGACAGT
8nt barcode 15	AGTGACAG
8nt barcode 16	ACCTACCT
8nt barcode 17	CATGTGGT
8nt barcode 18	TTCGTAGG
8nt barcode 19	GTCTTGAG
8nt barcode 20	ACAGAGTG
8nt barcode 21	TTCGAACG
8nt barcode 22	GATGAGGT
8nt barcode 23	CCTACGTT
8nt barcode 24	GAGTTGAG
8nt barcode 25	GGTTCGAT
8nt barcode 26	ATCGTTGG
8nt barcode 27	AGACTCTG
8nt barcode 28	CAGTACTG
8nt barcode 29	CATCCAAG
8nt barcode 30	CGTTGGAT
8nt barcode 31	GATCTGGT
8nt barcode 32	GTTCCTTG
8nt barcode 33	CTAGTGGT
8nt barcode 34	CAGTCAGT
8nt barcode 35	TAGGAACG
8nt barcode 36	TCTCCAGT
8nt barcode 37	AGTCGACT
8nt barcode 38	AACGTAGG
8nt barcode 39	ACTGGACT
8nt barcode 40	ACTCACAG
8nt barcode 41	CTACGTAG
8nt barcode 42	TTCCGGTT
8nt barcode 43	GACATGAG
8nt barcode 44	CAACCATG
8nt barcode 45	ACACCTCT
8nt barcode 46	CTCAACAG
8nt barcode 47	ACGTTGGT
8nt barcode 48	AACGATGG
8nt barcode 49	ACTGTGTG
8nt barcode 50	TGGTGAAG
8nt barcode 51	CTTCTCCT
8nt barcode 52	GAGTGTCT
8nt barcode 53	TCTCAGAG
8nt barcode 54	CAGTTCAG
8nt barcode 55	AGTGCACT
8nt barcode 56	ACCTAGGT
8nt barcode 57	AGACTGAG
8nt barcode 58	GGAATACG
8nt barcode 59	AGACCTGT
8nt barcode 60	TAGGCGTT
8nt barcode 61	TGACGACT
8nt barcode 62	GTGTACTG
8nt barcode 63	GTTGTCCT
8nt barcode 64	ACCATGGT
8nt barcode 65	CACAACTG
8nt barcode 66	CTCTCTCT
8nt barcode 67	ATCCTTCG
8nt barcode 68	GTCTGTCT
8nt barcode 69	TCCTTCCT
8nt barcode 70	GCCGTTAA
8nt barcode 71	GTACTCCT
8nt barcode 72	GGAATTGG
8nt barcode 73	CACTGAGT
8nt barcode 74	ACTGAGAG
8nt barcode 75	GAAGTGGT
8nt barcode 76	GTACGAAG
8nt barcode 77	GTAGACCT
8nt barcode 78	GCCGATAT
8nt barcode 79	CACTGTCT
8nt barcode 80	GCTATACG
8nt barcode 81	ACGTCATG
8nt barcode 82	GAACCAAG
8nt barcode 83	CCTTCCTT
8nt barcode 84	CCGGAATT
8nt barcode 85	TGACTCAG
8nt barcode 86	TGTCGTCT
8nt barcode 87	AGTCCAGT
8nt barcode 88	GACATCTG
8nt barcode 89	CAGAAGTG
8nt barcode 90	CACTCTGT
8nt barcode 91	CTGAACTG
8nt barcode 92	GGATTAGG
8nt barcode 93	GATCGAAG
8nt barcode 94	CACTTCTG
8nt barcode 95	GCATTACG
8nt barcode 96	CGTTGCAA
8nt barcode 97	TTCCGGAA
8nt barcode 98	CCAAGGAA
8nt barcode 99	TCAGGACT
8nt barcode 100	CCAATACG
8nt barcode 101	GATCCATG
8nt barcode 102	GGTATTCG
8nt barcode 103	GGTAGGAT
8nt barcode 104	CGATCCAA
8nt barcode 105	TGTCAGTG
8nt barcode 106	ACGAAGGT
8nt barcode 107	GTGTGTGT
8nt barcode 108	AGTGAGTG
8nt barcode 109	GAACGATG
8nt barcode 110	TGGTCTAG
8nt barcode 111	GGAAGGAA
8nt barcode 112	TGAGTCTG
8nt barcode 113	CAGTCTCT
8nt barcode 114	GTCAGTGT
8nt barcode 115	GCATGGAA
8nt barcode 116	AACGTTCG
8nt barcode 117	ACGAACCT
8nt barcode 118	AAGGAAGG
8nt barcode 119	ATGGAACG
8nt barcode 120	GAAGGTTG
8nt barcode 121	CACATCAG
8nt barcode 122	GTTCGATG
8nt barcode 123	AGTGTGAG
8nt barcode 124	CTGACTCT
8nt barcode 125	CTACCAAG
8nt barcode 126	AGTGGTCT
8nt barcode 127	CTCTACTG
8nt barcode 128	AGGATGGT
8nt barcode 129	GATGGATG
8nt barcode 130	CCATCCAT
8nt barcode 131	TAGGTAGG
8nt barcode 132	CTGAGTGT
8nt barcode 133	AAGGATCG
8nt barcode 134	TCGTCTTG
8nt barcode 135	TGTCCTGT
8nt barcode 136	GGATCCAT
8nt barcode 137	CCTTCCAA
8nt barcode 138	GAGAACTG
8nt barcode 139	CAGAGTCT
8nt barcode 140	CAACTCCT
8nt barcode 141	TCAGAGAG
8nt barcode 142	GAGACAGT
8nt barcode 143	CTGAGACT
8nt barcode 144	CGTACGAT
8nt barcode 145	CGAAGGAT
8nt barcode 146	CTCATGAG
8nt barcode 147	GGTAATGG
8nt barcode 148	AAGGTACG
8nt barcode 149	GGTACCAT
8nt barcode 150	TTGGCGAT
8nt barcode 151	ACTCTGAG
8nt barcode 152	TGTCTGAG
8nt barcode 153	TCGATCCT
8nt barcode 154	GTCACTCT
8nt barcode 155	ACTCCACT
8nt barcode 156	ATCCTAGG
8nt barcode 157	GTCTCTGT
8nt barcode 158	ATCCGGAT
8nt barcode 159	CGTACCTT
8nt barcode 160	GTTGTGGT
8nt barcode 161	GTCTAGTG
8nt barcode 162	TTGGTTGG
8nt barcode 163	GAAGTCCT
8nt barcode 164	CATCGTAG
8nt barcode 165	TGTCGAGT
8nt barcode 166	TCGTCAAG
8nt barcode 167	TAATGCCG
8nt barcode 168	GACAGTCT
8nt barcode 169	CAAGAGGT
8nt barcode 170	GTACCTAG
8nt barcode 171	CGTTCGTT
8nt barcode 172	CACTACAG
8nt barcode 173	GAGTCTGT
8nt barcode 174	AGTCACTG
8nt barcode 175	CTTCGAAG
8nt barcode 176	CCTATTCG
8nt barcode 177	TCTGACAG
8nt barcode 178	TGGTTGGT
8nt barcode 179	AAGGCGAT
8nt barcode 180	GAGAGACT
8nt barcode 181	GACTAGAG
8nt barcode 182	ACACGACT
8nt barcode 183	CGAACGTT
8nt barcode 184	GCTTCGTT
8nt barcode 185	CCTACCAT
8nt barcode 186	GTCTACAG
8nt barcode 187	CCATATGG
8nt barcode 188	ATCGATCG
8nt barcode 189	AGTCAGAG
8nt barcode 190	CACAGTGT
8nt barcode 191	TTGGATCG
8nt barcode 192	AGTGGAGT
8nt barcode 193	TCACGAGT
8nt barcode 194	ACGTGAAG
8nt barcode 195	TCTGGTCT
8nt barcode 196	ATCCAACG
8nt barcode 197	ACGTGTTG
8nt barcode 198	CTGATGTG
8nt barcode 199	GACTGACT
8nt barcode 200	CTGTGAGT
8nt barcode 201	CCTAATGG
8nt barcode 202	TTGGCCTT
8nt barcode 203	CATCGATG
8nt barcode 204	GAGAGTGT
8nt barcode 205	GACTGTGT
8nt barcode 206	GATCTCCT
8nt barcode 207	TTCGATGG
8nt barcode 208	CTGTTCTG
8nt barcode 209	ACTCTCTG
8nt barcode 210	CTTCCATG
8nt barcode 211	TGTGTCAG
8nt barcode 212	GATCGTTG
8nt barcode 213	TACCTTCG
8nt barcode 214	AGGTGATG
8nt barcode 215	GTGTTGTG
8nt barcode 216	TGTCCACT
8nt barcode 217	GACACACT
8nt barcode 218	CACATGTG
8nt barcode 219	CATGGTTG
8nt barcode 220	TTCCTACG
8nt barcode 221	AGTCTCAG
8nt barcode 222	GTGATGAG
8nt barcode 223	CAGTGACT
8nt barcode 224	ACGACTTG
8nt barcode 225	GCCGAATT
8nt barcode 226	GAGTGAGT
8nt barcode 227	ACACACTG
8nt barcode 228	CAACCTAG
8nt barcode 229	TGTGACTG
8nt barcode 230	GTGACACT
8nt barcode 231	AGGAGAAG
8nt barcode 232	GTGAGTCT
8nt barcode 233	GGATATGG
8nt barcode 234	CAGACTGT
8nt barcode 235	CTCACACT
8nt barcode 236	CTCAAGTG
8nt barcode 237	TACCAACG
8nt barcode 238	AGACGTCT
8nt barcode 239	TACGATCG
8nt barcode 240	ACAGTGAG
8nt barcode 241	TACCGGAT
8nt barcode 242	TCTGAGTG
8nt barcode 243	TGAGACAG
8nt barcode 244	TCTGGAGT
8nt barcode 245	CGAATAGG
8nt barcode 246	TCTCGACT
8nt barcode 247	AACCAAGG
8nt barcode 248	TGTGTGTG
8nt barcode 249	GGAACCAA
8nt barcode 250	ACAGGAGT
8nt barcode 251	CAAGACCT
8nt barcode 252	AGACACAG
8nt barcode 253	GCCGTAAT
8nt barcode 254	CTAGTCCT
8nt barcode 255	GTGTTCAG
8nt barcode 256	CGATGGAA
8nt barcode 257	TCACCACT
8nt barcode 258	TGGACAAG
8nt barcode 259	CCTATAGG
8nt barcode 260	TACGTACG
8nt barcode 261	CAGTAGAG
8nt barcode 262	GCTACCTT
8nt barcode 263	CTACACCT
8nt barcode 264	ACGACAAG
8nt barcode 265	CCAACCTT
8nt barcode 266	TGGTTCCT
8nt barcode 267	GACACTGT
8nt barcode 268	CAGATCTG
8nt barcode 269	ACTGACTG
8nt barcode 270	CATCACCT
8nt barcode 271	GTCTCACT
8nt barcode 272	CGATCCTT
8nt barcode 273	AGTCCTCT
8nt barcode 274	GATGGTAG
8nt barcode 275	GTTGGTTG
8nt barcode 276	CATCCTTG
8nt barcode 277	ACTGTCAG
8nt barcode 278	GACTACTG
8nt barcode 279	CTTCGTTG
8nt barcode 280	GCTACGAT
8nt barcode 281	TGGAACCT
8nt barcode 282	GCAATAGG
8nt barcode 283	CAACTGGT
8nt barcode 284	TGTGGTGT
8nt barcode 285	GCTAATCG
8nt barcode 286	GAACCTTG
8nt barcode 287	CTCATCTG
8nt barcode 288	GTTCACCT
8nt barcode 289	TTGGTACG
8nt barcode 290	TGGTGTTG
8nt barcode 291	CTGTCACT
8nt barcode 292	TGGAGTAG
8nt barcode 293	CTTCCTAG
8nt barcode 294	GGTTGCAT
8nt barcode 295	GGTACGTT
8nt barcode 296	GGTTATCG
8nt barcode 297	TAGGCCAT
8nt barcode 298	GGTTAAGG
8nt barcode 299	CCTTAAGG
8nt barcode 300	GGTTCCTT
8nt barcode 301	GTCAAGAG
8nt barcode 302	GAACACCT
8nt barcode 303	ATGGCGTT
8nt barcode 304	AGGTGTAG
8nt barcode 305	TCACCTGT
8nt barcode 306	CCAACCAA
8nt barcode 307	GACAAGTG
8nt barcode 308	GTACGTTG
8nt barcode 309	CCATAACG
8nt barcode 310	TCTGCACT
8nt barcode 311	GAGTTCTG
8nt barcode 312	AGGAGTTG
8nt barcode 313	CTGTAGTG
8nt barcode 314	CCATCGTT
8nt barcode 315	CTCTCAGT
8nt barcode 316	CACACTCT
8nt barcode 317	TTCCAAGG
8nt barcode 318	ATGGATGG
8nt barcode 319	TTGGCCAA
8nt barcode 320	GCTTGGAT
8nt barcode 321	GAGAAGAG
8nt barcode 322	AGGACATG
8nt barcode 323	CTACGATG
8nt barcode 324	TGAGAGTG
8nt barcode 325	TCAGTCAG
8nt barcode 326	GTCTTCTG
8nt barcode 327	ATCCATGG
8nt barcode 328	CAACGTTG
8nt barcode 329	CATGGAAG
8nt barcode 330	GTACCATG
8nt barcode 331	GACTCAGT
8nt barcode 332	CCGGATAT
8nt barcode 333	GAAGGAAG
8nt barcode 334	CGTAATCG
8nt barcode 335	CAGAACAG
8nt barcode 336	GAGTAGTG
8nt barcode 337	CTCTTCAG
8nt barcode 338	TGTCTCTG
8nt barcode 339	TGGACTTG
8nt barcode 340	CATGTCCT
8nt barcode 341	GGAACGAT
8nt barcode 342	CTGTTGAG
8nt barcode 343	CTTGAGGT
8nt barcode 344	CCATTAGG
8nt barcode 345	GTAGAGGT
8nt barcode 346	GTTCCAAG
8nt barcode 347	CTACCTTG
8nt barcode 348	TCGAGAAG
8nt barcode 349	CCGGTAAT
8nt barcode 350	GTTCAGGT
8nt barcode 351	CGTTCGAA
8nt barcode 352	CCTTGGTT
8nt barcode 353	ATGGCCAT
8nt barcode 354	TTGGAAGG
8nt barcode 355	CACTTGAG
8nt barcode 356	TCGACTAG
8nt barcode 357	TGTCACAG
8nt barcode 358	CAAGGATG
8nt barcode 359	TGACAGAG
8nt barcode 360	ACACTGTG
8nt barcode 361	CTCACTGT
8nt barcode 362	CACTCACT
8nt barcode 363	AGGATCCT
8nt barcode 364	AGAGAGAG
8nt barcode 365	GTGATCTG
8nt barcode 366	CGTTATGG
8nt barcode 367	CTTGCAAG
8nt barcode 368	ATCGTACG
8nt barcode 369	ACCATCCT
8nt barcode 370	GTGAAGTG
8nt barcode 371	TACGTTGG
8nt barcode 372	CGATCGAT
8nt barcode 373	ACGTTCCT
8nt barcode 374	TCGACATG
8nt barcode 375	CACTAGTG
8nt barcode 376	GAGTACAG
8nt barcode 377	CAGAGAGT
8nt barcode 378	CTTCTGGT
8nt barcode 379	GTGTAGAG
8nt barcode 380	TCTCACTG
8nt barcode 381	GAACGTAG
8nt barcode 382	CGATAAGG
8nt barcode 383	GATCCTAG
8nt barcode 384	ACACAGAG
8nt barcode 385	AAGGCCAA
8nt barcode 386	AACCATCG
8nt barcode 387	TCCAAGGT
8nt barcode 388	CTCTGTGT
8nt barcode 389	GCATCCAA
8nt barcode 390	CCTTGGAA
8nt barcode 391	ACTCCTGT
8nt barcode 392	GTGAACAG
8nt barcode 393	GTGTGACT
8nt barcode 394	GTGAGAGT
8nt barcode 395	CTCAGAGT
8nt barcode 396	GGATAACG
8nt barcode 397	CCATGGAT
8nt barcode 398	CCTTATCG
8nt barcode 399	CGTTCCAT
8nt barcode 400	TCACGTCT
8nt barcode 401	GACAACAG
8nt barcode 402	GGAACCTT
8nt barcode 403	TCCTTGGT
8nt barcode 404	GTGACTGT
8nt barcode 405	GTCACAGT
8nt barcode 406	CTGAAGAG
8nt barcode 407	GACTTGTG
8nt barcode 408	CAGTTGTG
8nt barcode 409	GGTATAGG
8nt barcode 410	ATCGAAGG
8nt barcode 411	GTGTCAGT
8nt barcode 412	CTCAGTCT
8nt barcode 413	TACGAAGG
8nt barcode 414	GACTCTCT
8nt barcode 415	GGATGCAA
8nt barcode 416	TCACTGAG
8nt barcode 417	TCGATGGT
8nt barcode 418	CTTGACCT
8nt barcode 419	GGTTCCAA
8nt barcode 420	TGGTCATG
8nt barcode 421	AAGGCCTT
8nt barcode 422	GACTTCAG
8nt barcode 423	TCTCCTCT
8nt barcode 424	TGAGTGAG
8nt barcode 425	ACGAGTAG
8nt barcode 426	CGATGGTT
8nt barcode 427	GAGATGTG
8nt barcode 428	CTCTTGTG
8nt barcode 429	GCAATTCG
8nt barcode 430	GCTTCCAT
8nt barcode 431	ATGGTAGG
8nt barcode 432	CTGTGTCT
8nt barcode 433	CATCAGGT
8nt barcode 434	GTCAGACT
8nt barcode 435	GGTACGAA
8nt barcode 436	CAGACACT
8nt barcode 437	TTCGTTCG
8nt barcode 438	TGACCAGT
8nt barcode 439	CTCTAGAG
8nt barcode 440	TTCCATCG
8nt barcode 441	AGTCTGTG
8nt barcode 442	TCTCTGTG
8nt barcode 443	CAGTGTGT
8nt barcode 444	CCAACGAT
8nt barcode 445	TCTGTGAG
8nt barcode 446	ACTGGTGT
8nt barcode 447	TGACACTG
8nt barcode 448	GTACTGGT
8nt barcode 449	GGTTGGAA
8nt barcode 450	TACCATGG
8nt barcode 451	GTCTGAGT
8nt barcode 452	GTCAACTG
8nt barcode 453	CTGTACAG
8nt barcode 454	GTGTCTCT
8nt barcode 455	TGTGAGAG
8nt barcode 456	AGACGAGT
8nt barcode 457	TAGGTTCG
8nt barcode 458	TCTGTCTG
8nt barcode 459	ACAGACAG
8nt barcode 460	GTTGGAAG
8nt barcode 461	TGGAGATG
8nt barcode 462	AGACCACT
8nt barcode 463	AGGTACCT
8nt barcode 464	CTGATCAG
8nt barcode 465	ACACTCAG
8nt barcode 466	GGATCGTT
8nt barcode 467	AACGAACG
8nt barcode 468	CCAATTGG
8nt barcode 469	AGAGTGTG
8nt barcode 470	AGAGTCAG
8nt barcode 471	TGACTGTG
8nt barcode 472	ACGAGATG
8nt barcode 473	AACCGGAA
8nt barcode 474	GATGCAAG
8nt barcode 475	CCGGTTAA
8nt barcode 476	AGGTCTTG
8nt barcode 477	GGATGGAT
8nt barcode 478	TCGTACCT
8nt barcode 479	GGTTGGTT
8nt barcode 480	CGTACCAA
8nt barcode 481	CACAAGAG
8nt barcode 482	TGGAAGGT
8nt barcode 483	TCACACAG
8nt barcode 484	CCTAGGAT
8nt barcode 485	ATGGTTCG
8nt barcode 486	TCGAGTTG
8nt barcode 487	TGACCTCT
8nt barcode 488	CTTGGTAG
8nt barcode 489	CCATCGAA
8nt barcode 490	AGGTAGGT
8nt barcode 491	GAGACTCT
8nt barcode 492	GTTCGTAG
8nt barcode 493	GTCATGTG
8nt barcode 494	TGTGGACT
8nt barcode 495	TAGGATGG
8nt barcode 496	GCTTAACG
8nt barcode 497	CTTGGATG
8nt barcode 498	CCATGCAA
8nt barcode 499	TACCTAGG
8nt barcode 500	CCTTGCAT
8nt barcode 501	CGAACCAT
8nt barcode 502	GCAACGAA
8nt barcode 503	CGTATTGG
8nt barcode 504	CAAGGTAG
8nt barcode 505	TCCAACCT
8nt barcode 506	AGTGTCTG
8nt barcode 507	CAGATGAG
8nt barcode 508	AATTGCCG
8nt barcode 509	AGGACTAG
8nt barcode 510	AACCTACG
8nt barcode 511	CAACGAAG
8nt barcode 512	TCGTGATG
8nt barcode 513	ACGTCTAG
8nt barcode 514	GAGATCAG
8nt barcode 515	TCGTAGGT
8nt barcode 516	CGAACGAA
8nt barcode 517	TCAGTGTG
8nt barcode 518	CCTTCGAT
8nt barcode 519	ACTCAGTG
8nt barcode 520	AGGTCAAG

## Sheet: Table S3 12 nt barcodes
Barcode name	Sequence (5′–3′)
12nt barcode 1	AACCCAGATGAT
12nt barcode 2	AACCCGTCGTCA
12nt barcode 3	AACCCTAACTGG
12nt barcode 4	AACGAGGCAACG
12nt barcode 5	AACGGCTGGAAG
12nt barcode 6	AACTCAATAGCG
12nt barcode 7	AACTTCACTTCC
12nt barcode 8	AACTTGGCCGTA
12nt barcode 9	AACTTTCAGGAG
12nt barcode 10	AAGACGTAGCGG
12nt barcode 11	AAGGAGTGCGCA
12nt barcode 12	AAGGCGCTCCTT
12nt barcode 13	AAGGGCGCTGAA
12nt barcode 14	AAGGGTTAGTCT
12nt barcode 15	AAGTCGACACAT
12nt barcode 16	AATAGTCGTGAC
12nt barcode 17	AATATCGGGATC
12nt barcode 18	AATGGACCGTTC
12nt barcode 19	AATGGTTCAGCA
12nt barcode 20	AATTCACCTCCT
12nt barcode 21	AATTCCGAACGC
12nt barcode 22	ACAAACATGGTC
12nt barcode 23	ACAAGGCAAGGC
12nt barcode 24	ACAAGTGCTGCT
12nt barcode 25	ACAATAGACACC
12nt barcode 26	ACACGCGGTTTA
12nt barcode 27	ACACGTTTGGGT
12nt barcode 28	ACAGCATAGCTC
12nt barcode 29	ACAGCCACCCAT
12nt barcode 30	ACAGCTCAAACA
12nt barcode 31	ACATCGTTGACG
12nt barcode 32	ACATTGAAGCGT
12nt barcode 33	ACCAGAAATGTC
12nt barcode 34	ACCAGCTCAGAT
12nt barcode 35	ACCATGTAGAAC
12nt barcode 36	ACCGGAGTAGGA
12nt barcode 37	ACCTGTCCTTTC
12nt barcode 38	ACGAAAGAGCAG
12nt barcode 39	ACGAAGTCTACC
12nt barcode 40	ACGAGACTGATT
12nt barcode 41	ACGATATGGTCA
12nt barcode 42	ACGATCATCTGG
12nt barcode 43	ACGATTCGAGTC
12nt barcode 44	ACGCACATACAA
12nt barcode 45	ACGCATCGCACT
12nt barcode 46	ACGCCTTTCTTA
12nt barcode 47	ACGCTAGATTGA
12nt barcode 48	ACGGGATACAGG
12nt barcode 49	ACGGGTCATCAT
12nt barcode 50	ACGGTTTCTGGA
12nt barcode 51	ACGTCCACTGTG
12nt barcode 52	ACGTGAGGAACG
12nt barcode 53	ACGTGCCTTAGA
12nt barcode 54	ACGTTTGTGGCA
12nt barcode 55	ACTACTGAGGAT
12nt barcode 56	ACTATGGGCTAA
12nt barcode 57	ACTCATCTTCCA
12nt barcode 58	ACTGACTTAAGG
12nt barcode 59	ACTGAGCTGCAT
12nt barcode 60	ACTGCCCGATAC
12nt barcode 61	ACTGGATCTCGC
12nt barcode 62	ACTGGCAAACCT
12nt barcode 63	ACTGTACATGAG
12nt barcode 64	ACTTTAAGGGTG
12nt barcode 65	ACTTTGCTTTGC
12nt barcode 66	AGAAACAGCTCT
12nt barcode 67	AGAAAGGGTGTG
12nt barcode 68	AGAATAGCGCTT
12nt barcode 69	AGACACCAATGT
12nt barcode 70	AGACAGTAGGAG
12nt barcode 71	AGACATACCGTA
12nt barcode 72	AGACGTTGCTAC
12nt barcode 73	AGAGGGTGATCG
12nt barcode 74	AGAGTAAGCCGG
12nt barcode 75	AGAGTGCTAATC
12nt barcode 76	AGATGATCAGTC
12nt barcode 77	AGATGGGACTGG
12nt barcode 78	AGCAAGGTCTTC
12nt barcode 79	AGCACCGGTCTT
12nt barcode 80	AGCCCTGCTACA
12nt barcode 81	AGCGCATATCCA
12nt barcode 82	AGCTCTAGAAAC
12nt barcode 83	AGCTTCGACAGT
12nt barcode 84	AGCTTGAATCAG
12nt barcode 85	AGGCACAGTAGG
12nt barcode 86	AGGCATCTGCTC
12nt barcode 87	AGGCTCCATGTA
12nt barcode 88	AGGCTTACGTGT
12nt barcode 89	AGGTCCAAATCA
12nt barcode 90	AGGTGTATCACC
12nt barcode 91	AGGTTCTTAGGC
12nt barcode 92	AGGTTTGGCTTG
12nt barcode 93	AGTAGACTTACG
12nt barcode 94	AGTATTCGCGCA
12nt barcode 95	AGTCATCGAATG
12nt barcode 96	AGTCGCTACACA
12nt barcode 97	AGTCTAGAGTAC
12nt barcode 98	AGTGTTTCGGAC
12nt barcode 99	AGTTGAGGCATT
12nt barcode 100	AGTTGCCTGAAC
12nt barcode 101	AGTTGGTTACGA
12nt barcode 102	AGTTGTAGTCCG
12nt barcode 103	AGTTTCTGGTGG
12nt barcode 104	AGTTTGCGAGAT
12nt barcode 105	ATAAAGAGGAGG
12nt barcode 106	ATAACGGTGTAC
12nt barcode 107	ATAAGCCCAATG
12nt barcode 108	ATAAGTAACCGC
12nt barcode 109	ATAGCCGATGTC
12nt barcode 110	ATAGCGAACTCA
12nt barcode 111	ATAGCTTCGTGG
12nt barcode 112	ATATAAGGCCCA
12nt barcode 113	ATATACCTGCGG
12nt barcode 114	ATCACATTCTCC
12nt barcode 115	ATCACCAGGTGT
12nt barcode 116	ATCCATGAGCGT
12nt barcode 117	ATCCCAGCATGC
12nt barcode 118	ATCGAATCGAGT
12nt barcode 119	ATCGACAACACC
12nt barcode 120	ATCTTGGAGTCG
12nt barcode 121	ATCTTTCCCTGA
12nt barcode 122	ATGATCGGTACA
12nt barcode 123	ATGCGCCCGTAT
12nt barcode 124	ATGCTAACCACG
12nt barcode 125	ATGCTGCAACAC
12nt barcode 126	ATGCTTGCTCTT
12nt barcode 127	ATGGACCTAGCT
12nt barcode 128	ATGGCCTGACTA
12nt barcode 129	ATGGCTGTCAGT
12nt barcode 130	ATGGGACCTTCA
12nt barcode 131	ATGGGTTCCGTC
12nt barcode 132	ATGTACACCGGT
12nt barcode 133	ATGTAGGCTTAG
12nt barcode 134	ATGTTTAGACGG
12nt barcode 135	ATTCCTCTCCAC
12nt barcode 136	ATTCGAGCTGTG
12nt barcode 137	ATTCGCCAAGAA
12nt barcode 138	ATTTAGGACGAC
12nt barcode 139	CAACCACTCGGT
12nt barcode 140	CAACGTGCTCCA
12nt barcode 141	CAAGAAATTCGC
12nt barcode 142	CAAGACTGACCT
12nt barcode 143	CAAGAGCGGATG
12nt barcode 144	CAAGTCGAATAC
12nt barcode 145	CAAGTGAAGGGA
12nt barcode 146	CAATTCTGCTTC
12nt barcode 147	CACAAGTATCGA
12nt barcode 148	CACAATACACCG
12nt barcode 149	CACAGCGTCCTA
12nt barcode 150	CACATGGGTTTG
12nt barcode 151	CACCCACGTTGA
12nt barcode 152	CACGAGCTACTC
12nt barcode 153	CACGATGGTCAT
12nt barcode 154	CACGCAGTCTAC
12nt barcode 155	CACGCTATTGGA
12nt barcode 156	CACTAACAAACG
12nt barcode 157	CACTCATCATTC
12nt barcode 158	CACTTTGGGTGC
12nt barcode 159	CAGAAATGTGTC
12nt barcode 160	CAGCCTGCAAAT
12nt barcode 161	CAGCTTCGACTG
12nt barcode 162	CAGGGCCTTTGT
12nt barcode 163	CAGGGTAGGGTA
12nt barcode 164	CAGTAAATCGCA
12nt barcode 165	CAGTAGCGATAT
12nt barcode 166	CAGTGATACTGC
12nt barcode 167	CAGTGCACGTCT
12nt barcode 168	CAGTTACCCAAG
12nt barcode 169	CATAAGGGAGGC
12nt barcode 170	CATACACGCACC
12nt barcode 171	CATACGATACAG
12nt barcode 172	CATAGCTCGGTC
12nt barcode 173	CATATCCAGCCG
12nt barcode 174	CATCGACGAGTT
12nt barcode 175	CATCGCGTTGAC
12nt barcode 176	CATTATGGCGTG
12nt barcode 177	CATTTGACGACG
12nt barcode 178	CCAAAGCCAGTT
12nt barcode 179	CCAAATGATGAC
12nt barcode 180	CCAACAGCCAAT
12nt barcode 181	CCAACCCAGATC
12nt barcode 182	CCAATGATAAGC
12nt barcode 183	CCAGCCTTCAGA
12nt barcode 184	CCAGGACAGGAA
12nt barcode 185	CCAGGGACTTCT
12nt barcode 186	CCGACATTGTAG
12nt barcode 187	CCGACCAGCTTA
12nt barcode 188	CCGATTGAATCG
12nt barcode 189	CCGCTACGTGAT
12nt barcode 190	CCGCTGATGTCA
12nt barcode 191	CCTCATGCTATT
12nt barcode 192	CCTCGATGCAGT
12nt barcode 193	CCTCGGGTACTA
12nt barcode 194	CCTGTCCTATCT
12nt barcode 195	CCTTCAATGGGA
12nt barcode 196	CCTTTATAGTCC
12nt barcode 197	CCTTTGGCTGAG
12nt barcode 198	CGAAACTACGTA
12nt barcode 199	CGAACGTCTATG
12nt barcode 200	CGAAGCATCTAC
12nt barcode 201	CGACAACTTGTG
12nt barcode 202	CGACACGGAGAA
12nt barcode 203	CGACATTTCTCT
12nt barcode 204	CGAGCTGTTACC
12nt barcode 205	CGATCACCACAA
12nt barcode 206	CGATTAGGAATC
12nt barcode 207	CGATTGTTCCGG
12nt barcode 208	CGATTTAGGCCA
12nt barcode 209	CGCCCTCTTCTT
12nt barcode 210	CGCCTAAACCGT
12nt barcode 211	CGCGAAGTTTCA
12nt barcode 212	CGCGCCTTAAAC
12nt barcode 213	CGCGGTTACTAA
12nt barcode 214	CGCTACAACTCG
12nt barcode 215	CGCTCTTAACGG
12nt barcode 216	CGCTTGTGTAGC
12nt barcode 217	CGGAAGAGAACA
12nt barcode 218	CGGATCTAGTGT
12nt barcode 219	CGGCGCATTATA
12nt barcode 220	CGGCTACTATGC
12nt barcode 221	CGGTAGTTGATC
12nt barcode 222	CGGTGGAAGCAA
12nt barcode 223	CGTAACGTAATG
12nt barcode 224	CGTAAGATGCCT
12nt barcode 225	CGTAGCCAACAT
12nt barcode 226	CGTAGGTAGAGG
12nt barcode 227	CGTATAAATGCG
12nt barcode 228	CGTCACTCCAAG
12nt barcode 229	CGTCCGTATGAA
12nt barcode 230	CGTCGATTGCAC
12nt barcode 231	CTAATTCTCTGC
12nt barcode 232	CTAGCAGTATGA
12nt barcode 233	CTAGCTATGGAC
12nt barcode 234	CTAGGCAATCAA
12nt barcode 235	CTAGTACAAGCC
12nt barcode 236	CTATCATCCTCA
12nt barcode 237	CTATCGGAAGAT
12nt barcode 238	CTCACAACCGTG
12nt barcode 239	CTCACGCAATGC
12nt barcode 240	CTCACTGCTTCT
12nt barcode 241	CTCAGGAGACTT
12nt barcode 242	CTCATCATGTTC
12nt barcode 243	CTCCAATGACGC
12nt barcode 244	CTCCACATTCCT
12nt barcode 245	CTCCAGGTCATG
12nt barcode 246	CTCCCTTTGTGT
12nt barcode 247	CTCCGAACAACA
12nt barcode 248	CTCCGCTATAGG
12nt barcode 249	CTCCTCCCTTAC
12nt barcode 250	CTCGCTAGATAG
12nt barcode 251	CTCTCTCACTTG
12nt barcode 252	CTCTGTAGCCGA
12nt barcode 253	CTGAAGGGCGAA
12nt barcode 254	CTGAATCTGGTG
12nt barcode 255	CTGACCGTTAAG
12nt barcode 256	CTGACGATCCGT
12nt barcode 257	CTGATAGCACAC
12nt barcode 258	CTGATGTACACG
12nt barcode 259	CTGCAAGCCTGT
12nt barcode 260	CTGCATACTGAG
12nt barcode 261	CTGCGGATATAC
12nt barcode 262	CTGCTCAGGCAT
12nt barcode 263	CTGCTTCTTACA
12nt barcode 264	CTGGAACATTAG
12nt barcode 265	CTGGATTACGGT
12nt barcode 266	CTGGGAGTTGTT
12nt barcode 267	CTGTAAAGGTTG
12nt barcode 268	CTGTAGCTTGGC
12nt barcode 269	CTGTCGTGTCAG
12nt barcode 270	CTTACACTGCTT
12nt barcode 271	CTTAGAACGTGC
12nt barcode 272	CTTAGGCATGTG
12nt barcode 273	CTTGAGAAATCG
12nt barcode 274	CTTTGCACTTTG
12nt barcode 275	CTTTGTCAGGGC
12nt barcode 276	GAAAGGTGAGAA
12nt barcode 277	GAACTCGCTATG
12nt barcode 278	GAACTTTAGCGC
12nt barcode 279	GAATATACCTGG
12nt barcode 280	GAATCCTCACCG
12nt barcode 281	GAATCGCCGATT
12nt barcode 282	GAATGTTGCGCT
12nt barcode 283	GACAAACCTTGC
12nt barcode 284	GACAACGAATCT
12nt barcode 285	GACAAGAAGGTG
12nt barcode 286	GACAATTCCGAA
12nt barcode 287	GACACTCACCGT
12nt barcode 288	GACATGCGGAGA
12nt barcode 289	GACCACTGCTGT
12nt barcode 290	GACCATGTAGTA
12nt barcode 291	GACCCTAGACCT
12nt barcode 292	GACCGATAGGGA
12nt barcode 293	GACCGTCAATAC
12nt barcode 294	GACGACATTTAG
12nt barcode 295	GACGCACTAACT
12nt barcode 296	GACGCTTTGCTG
12nt barcode 297	GACTCAACCAGT
12nt barcode 298	GACTCGCAACTA
12nt barcode 299	GACTCTGCTCAG
12nt barcode 300	GAGAATGGAAAG
12nt barcode 301	GAGACTATATGC
12nt barcode 302	GAGCAACATCCT
12nt barcode 303	GAGGGACGCAAT
12nt barcode 304	GAGGTATTCTGA
12nt barcode 305	GAGGTTCTTGAC
12nt barcode 306	GATAACTGTACG
12nt barcode 307	GATAAGCGCCTT
12nt barcode 308	GATAATGTGCAC
12nt barcode 309	GATCAACCCACA
12nt barcode 310	GATCACGAGAGG
12nt barcode 311	GATCCCACGTAC
12nt barcode 312	GATGGACTTCAA
12nt barcode 313	GATGGGAGGACT
12nt barcode 314	GATGGTTTCAGC
12nt barcode 315	GATTGTGCAACC
12nt barcode 316	GATTTAGAGGCT
12nt barcode 317	GCAACCGATTGT
12nt barcode 318	GCAGAGAGGCTA
12nt barcode 319	GCAGATTTCCAG
12nt barcode 320	GCAGGTAACATT
12nt barcode 321	GCATAAACGACT
12nt barcode 322	GCATACTACAGC
12nt barcode 323	GCATAGCATCAA
12nt barcode 324	GCATCAGAGTTA
12nt barcode 325	GCATCGTCTGGT
12nt barcode 326	GCATCTAAAGCC
12nt barcode 327	GCATGGGTTATC
12nt barcode 328	GCCAAATCGCTC
12nt barcode 329	GCCAACAACCAT
12nt barcode 330	GCCAAGGATAGG
12nt barcode 331	GCCACGACTTAC
12nt barcode 332	GCCCGACATATA
12nt barcode 333	GCCGCATTCGAT
12nt barcode 334	GCCGGTACTCTA
12nt barcode 335	GCCGTAAACTTG
12nt barcode 336	GCCTGCAGTACT
12nt barcode 337	GCCTGTCTGCAA
12nt barcode 338	GCGATCACACCT
12nt barcode 339	GCGTTCTAGCTG
12nt barcode 340	GCTAAAGTCGTA
12nt barcode 341	GCTAAGTGATGT
12nt barcode 342	GCTCCGACCATA
12nt barcode 343	GCTCCTTAGAAG
12nt barcode 344	GCTCTCCGTAGA
12nt barcode 345	GCTCTTATGCTT
12nt barcode 346	GCTTACGTAGGT
12nt barcode 347	GCTTAGATGTAG
12nt barcode 348	GCTTCCAGACAA
12nt barcode 349	GCTTCTCTCACT
12nt barcode 350	GCTTGTACCGAC
12nt barcode 351	GCTTTCTCAATC
12nt barcode 352	GGAAGAAGTAGC
12nt barcode 353	GGAAGTGGCCAA
12nt barcode 354	GGACAGTGTATT
12nt barcode 355	GGACTCAACTAA
12nt barcode 356	GGAGACGTTCTT
12nt barcode 357	GGAGAGATCACG
12nt barcode 358	GGAGATTGGAGA
12nt barcode 359	GGATGCAGGATG
12nt barcode 360	GGATGTCTTCGC
12nt barcode 361	GGCATCCTGGTT
12nt barcode 362	GGCATGTTATCG
12nt barcode 363	GGCATTAGTTGA
12nt barcode 364	GGCCGTTCGATT
12nt barcode 365	GGCTTACTTGGA
12nt barcode 366	GGTAAAGGGTCG
12nt barcode 367	GGTCCACCTAAC
12nt barcode 368	GGTCCCGAAATT
12nt barcode 369	GGTCTCCTACAG
12nt barcode 370	GGTCTTAGCACC
12nt barcode 371	GGTGCGTCACTT
12nt barcode 372	GGTGGTCGTTCT
12nt barcode 373	GGTGTGAGAAAG
12nt barcode 374	GGTTATTTGGCG
12nt barcode 375	GGTTCATGAACA
12nt barcode 376	GGTTTCTATCCT
12nt barcode 377	GTAAATTCAGGC
12nt barcode 378	GTAACCACCACC
12nt barcode 379	GTAACGGCTCTA
12nt barcode 380	GTAATCTGCCGA
12nt barcode 381	GTAATGCGTAAC
12nt barcode 382	GTACGATATGAC
12nt barcode 383	GTACGTCACTGA
12nt barcode 384	GTAGGAACCGGA
12nt barcode 385	GTAGGTGCTTAC
12nt barcode 386	GTATAGTCCGTG
12nt barcode 387	GTATTTCGGACG
12nt barcode 388	GTCCCGTGAAAT
12nt barcode 389	GTCGAATTTGCG
12nt barcode 390	GTCGCCGTACAT
12nt barcode 391	GTCGCTTGCACA
12nt barcode 392	GTGACCCTGTCA
12nt barcode 393	GTGACTAGTGAT
12nt barcode 394	GTGCAACCAATC
12nt barcode 395	GTGCATTCGCCA
12nt barcode 396	GTGGTATGGGAG
12nt barcode 397	GTGGTGGTTTCC
12nt barcode 398	GTGTAGGTGCTT
12nt barcode 399	GTGTGCTAACGT
12nt barcode 400	GTGTGTGCCATA
12nt barcode 401	GTGTTCCCAGAA
12nt barcode 402	GTGTTGTCGTGC
12nt barcode 403	GTTAGGGAGCGA
12nt barcode 404	GTTCCCAACGGT
12nt barcode 405	GTTCCGGATTAG
12nt barcode 406	GTTCCTCCATTA
12nt barcode 407	GTTCTGCTTGTT
12nt barcode 408	GTTCTTGGAGAC
12nt barcode 409	GTTTCACGCGAA
12nt barcode 410	GTTTGAAACACG
12nt barcode 411	GTTTGCTCGAGA
12nt barcode 412	GTTTGGCCACAC
12nt barcode 413	TAAACGCGACTC
12nt barcode 414	TAAAGACCCGTA
12nt barcode 415	TAACGGCGCTCT
12nt barcode 416	TAACGTGTGTGC
12nt barcode 417	TAAGATGCAGTC
12nt barcode 418	TAAGTACTGCAG
12nt barcode 419	TAAGTCGGCCTA
12nt barcode 420	TAAGTGAGTACC
12nt barcode 421	TAATACGGATCG
12nt barcode 422	TAATCTCGCCGG
12nt barcode 423	TACCTAGTGAGA
12nt barcode 424	TACGACTCTGGC
12nt barcode 425	TACGAGCCCTAA
12nt barcode 426	TACGATGAGTTG
12nt barcode 427	TACGCAGCACTA
12nt barcode 428	TACGCCCATCAG
12nt barcode 429	TACTAACGCGGT
12nt barcode 430	TACTACGTGGCC
12nt barcode 431	TACTCCAGGCTG
12nt barcode 432	TACTTGCCACGG
12nt barcode 433	TAGAAGGCTCCT
12nt barcode 434	TAGATCCTCGGA
12nt barcode 435	TAGCAGTTGCGT
12nt barcode 436	TAGCCTGTCGTG
12nt barcode 437	TAGCTGGCGTTC
12nt barcode 438	TAGGAGAGACAG
12nt barcode 439	TAGGCATGCTTG
12nt barcode 440	TAGGGAGACCGA
12nt barcode 441	TAGTTCGGTGAC
12nt barcode 442	TATCTATCCTGC
12nt barcode 443	TATCTGGAAGTG
12nt barcode 444	TATGAACGTCCG
12nt barcode 445	TATGGAGCTAGT
12nt barcode 446	TATGGCCAAACC
12nt barcode 447	TATGGGTAGCTA
12nt barcode 448	TCAAAGCTCAAG
12nt barcode 449	TCACAGACAATG
12nt barcode 450	TCACCATCCGAG
12nt barcode 451	TCAGAGTAGACT
12nt barcode 452	TCAGCAAATGGT
12nt barcode 453	TCAGGCGTAAAT
12nt barcode 454	TCAGGTTGCCCA
12nt barcode 455	TCATTAGCGTGG
12nt barcode 456	TCATTCCACTCA
12nt barcode 457	TCCACCCTCTAT
12nt barcode 458	TCCACTAGAGCA
12nt barcode 459	TCCGAGTCACCA
12nt barcode 460	TCCGCGCAAGTT
12nt barcode 461	TCCGTCATGGGT
12nt barcode 462	TCCGTGGTATAG
12nt barcode 463	TCCTGCTATCTA
12nt barcode 464	TCCTGTGCGAGT
12nt barcode 465	TCGAAGACGTAT
12nt barcode 466	TCGAGAGTTTGC
12nt barcode 467	TCGAGTATCGAA
12nt barcode 468	TCGCCAGTGCAT
12nt barcode 469	TCGCCGTGTACA
12nt barcode 470	TCGCCTATAAGG
12nt barcode 471	TCGCTACAGATG
12nt barcode 472	TCGGCTTGGAAT
12nt barcode 473	TCGGTAGCAACT
12nt barcode 474	TCGGTGTACCAA
12nt barcode 475	TCTACCACGAAG
12nt barcode 476	TCTACGGCACGT
12nt barcode 477	TCTCAGCGCGTA
12nt barcode 478	TCTCGCACTGGA
12nt barcode 479	TCTCTACCACTC
12nt barcode 480	TCTCTCGATCAT
12nt barcode 481	TCTCTTTCGACA
12nt barcode 482	TCTGGAACGGTT
12nt barcode 483	TCTGGCTACGAC
12nt barcode 484	TCTGGGCATTGA
12nt barcode 485	TCTTCGCAGCAG
12nt barcode 486	TGAAAGCGGCGA
12nt barcode 487	TGAACAGGTTCA
12nt barcode 488	TGAACTAGCGTC
12nt barcode 489	TGAATCGAAGCT
12nt barcode 490	TGACCATAGTGA
12nt barcode 491	TGACCGGCTGTT
12nt barcode 492	TGAGCAACATAC
12nt barcode 493	TGATAATGCACG
12nt barcode 494	TGATGAACCCGT
12nt barcode 495	TGATTCCCGGTG
12nt barcode 496	TGCAAGCTAAGT
12nt barcode 497	TGCATACACTGG
12nt barcode 498	TGCATCGCGTCA
12nt barcode 499	TGCATGACAGTC
12nt barcode 500	TGCCAACAACAA
12nt barcode 501	TGCCATTAGAGC
12nt barcode 502	TGCCCGGACTTA
12nt barcode 503	TGCCGAGTAATC
12nt barcode 504	TGCGGGATTCAT
12nt barcode 505	TGCTGCTCAACG
12nt barcode 506	TGCTTGTAGGCA
12nt barcode 507	TGGCCTAGTCAA
12nt barcode 508	TGGCGTCATTCG
12nt barcode 509	TGGCTTTCTATC
12nt barcode 510	TGGTGGAGTTTC
12nt barcode 511	TGGTTATGGCAC
12nt barcode 512	TGGTTCATCCTT
12nt barcode 513	TGTAGGTGTGCT
12nt barcode 514	TGTATCTTCACC
12nt barcode 515	TGTATTGGACAG
12nt barcode 516	TGTCATGGCTGA
12nt barcode 517	TGTGCGATAACA
12nt barcode 518	TGTGCTTGTAGG
12nt barcode 519	TGTGGAAACTCC
12nt barcode 520	TGTGGCTCGTGT
12nt barcode 521	TGTGGTGATGTA
12nt barcode 522	TGTGTGTAACGC
12nt barcode 523	TGTTAAGCAGCA
12nt barcode 524	TGTTGACGATGC
12nt barcode 525	TGTTGCGTTTCT
12nt barcode 526	TGTTGTTGGGAA
12nt barcode 527	TTAAACCGCGCC
12nt barcode 528	TTACACAAAGGC
12nt barcode 529	TTACATCCCTTG
12nt barcode 530	TTAGGCAGGTTC
12nt barcode 531	TTAGTCGTGACG
12nt barcode 532	TTCAACCTTTCG
12nt barcode 533	TTCAATAGGGAC
12nt barcode 534	TTCCCACCCATT
12nt barcode 535	TTCCCGAAACGA
12nt barcode 536	TTCGCAGATACG
12nt barcode 537	TTCGGCATAGTG
12nt barcode 538	TTCTTAACGCCT
12nt barcode 539	TTCTTCTACCGC
12nt barcode 540	TTGAGAAGCACT
12nt barcode 541	TTGAGGCTACAA
12nt barcode 542	TTGATGTGAGGT
12nt barcode 543	TTGCCAAGAGTC
12nt barcode 544	TTGCCCTTTGAT
12nt barcode 545	TTGCCTGGGTCA
12nt barcode 546	TTGGACGTCCAC
12nt barcode 547	TTGGATTGAACG
12nt barcode 548	TTGGGAGCGAAG
12nt barcode 549	TTGGTGCCTGTG

## Sheet: Table S4 Libraries
Run	Pool	Sample	Accession	JMF library ID	Barcode-sorted and adapter-trimmed read pairs	Final read pairs	Final ASVs
CGPPL	2	NC	SRR13198052	JMF-19NC-1-0001-0004	956	680	266
CGPPL	2	NC	SRR13198051	JMF-19NC-1-0002-0004	996	717	286
CGPPL	2	NC	SRR13197735	JMF-19NC-1-0003-0004	1047	805	264
CGPPL	2	NC	SRR13197816	JMF-19NC-1-0004-0004	61	41	35
CGPPL	2	NC	SRR13197985	JMF-19NC-1-0005-0004	903	636	246
CGPPL	2	NC	SRR13197926	JMF-19NC-1-0006-0004	935	640	257
CGPPL	2	NC	SRR13197915	JMF-19NC-1-0007-0004	1028	733	257
CGPPL	2	NC	SRR13197880	JMF-19NC-1-0008-0004	59	38	30
CGPPL	2	NC	SRR13197869	JMF-19NC-1-0009-0004	809	550	228
CGPPL	2	NC	SRR13197858	JMF-19NC-1-0010-0004	823	559	206
CGPPL	2	NC	SRR13198050	JMF-19NC-1-0011-0004	914	646	217
CGPPL	2	NC	SRR13198039	JMF-19NC-1-0012-0004	45	26	24
CGPPL	2	NC	SRR13197847	JMF-19NC-1-0013-0004	728	494	194
CGPPL	2	NC	SRR13197836	JMF-19NC-1-0014-0004	863	605	214
CGPPL	2	NC	SRR13197825	JMF-19NC-1-0015-0004	1057	704	201
CGPPL	2	NC	SRR13197790	JMF-19NC-1-0016-0004	51	36	31
CGPPL	2	NC	SRR13197779	JMF-19NC-1-0017-0004	329	234	126
CGPPL	2	NC	SRR13197768	JMF-19NC-1-0018-0004	453	317	147
CGPPL	2	NC	SRR13197757	JMF-19NC-1-0019-0004	337	243	120
CGPPL	2	NC	SRR13197746	JMF-19NC-1-0020-0004	41	31	29
CGPPL	2	Soil	SRR10688015	JMF-19PC-1-0002-0004	20440	15835	707
CGPPL	2	Soil	SRR10688013	JMF-19PC-1-0004-0004	18763	14623	673
CGPPL	2	Soil	SRR10688012	JMF-19PC-1-0006-0004	22657	17698	679
CGPPL	2	Soil	SRR10688011	JMF-19PC-1-0008-0004	25572	20114	674
CGPPL	2	Soil	SRR10688010	JMF-19PC-1-0010-0004	28857	22428	615
CBPFC	3	NC	SRR13197877	JMF-19NC-1-0273-0005a	11	5	5
CBPFC	3	NC	SRR13197871	JMF-19NC-1-0274-0005a	18	2	2
CBPFC	3	NC	SRR13197865	JMF-19NC-1-0275-0005a	16	6	4
CBPFC	3	NC	SRR13197857	JMF-19NC-1-0276-0005a	5	3	3
CBPFC	3	NC	SRR13197850	JMF-19NC-1-0277-0005a	30	9	7
CBPFC	3	NC	SRR13198045	JMF-19NC-1-0278-0005a	15	1	1
CBPFC	3	NC	SRR13198037	JMF-19NC-1-0279-0005a	1	1	1
CBPFC	3	NC	SRR13198029	JMF-19NC-1-0280-0005a	1	1	1
CBPFC	3	NC	SRR13197844	JMF-19NC-1-0281-0005a	4	1	1
CBPFC	3	NC	SRR13197835	JMF-19NC-1-0283-0005a	9	1	1
CBPFC	3	ZymoMock	SRR10688002	JMF-19PC-1-0011-0005a	15084	12603	14
CBPFC	3	ZymoMock	SRR10688035	JMF-19PC-1-0013-0005a	8046	6386	8
CBPFC	3	ZymoMock	SRR10688033	JMF-19PC-1-0015-0005a	27980	23627	18
CBPFC	4	ZymoMock	SRR10688001	JMF-19PC-1-0011-0005b	13166	11104	12
CBPFC	4	ZymoMock	SRR10688034	JMF-19PC-1-0013-0005b	7405	5928	8
CBPFC	4	ZymoMock	SRR10688032	JMF-19PC-1-0015-0005b	27338	24355	17
CGTHM	6	NC	SRR13197984	JMF-19NC-1-0041-0006b	884	145	91
CGTHM	6	NC	SRR13197983	JMF-19NC-1-0042-0006b	698	113	77
CGTHM	6	NC	SRR13197982	JMF-19NC-1-0043-0006b	868	128	79
CGTHM	6	NC	SRR13197981	JMF-19NC-1-0044-0006b	67	11	11
CGTHM	6	NC	SRR13197932	JMF-19NC-1-0045-0006b	827	122	70
CGTHM	6	NC	SRR13197931	JMF-19NC-1-0046-0006b	643	90	59
CGTHM	6	NC	SRR13197930	JMF-19NC-1-0047-0006b	769	115	79
CGTHM	6	NC	SRR13197929	JMF-19NC-1-0048-0006b	78	15	15
CGTHM	6	NC	SRR13197928	JMF-19NC-1-0049-0006b	351	48	32
CGTHM	6	NC	SRR13197927	JMF-19NC-1-0050-0006b	232	24	14
CGTHM	6	NC	SRR13197925	JMF-19NC-1-0051-0006b	216	35	27
CGTHM	6	NC	SRR13197924	JMF-19NC-1-0052-0006b	40	4	4
CGTHM	6	ZymoMock	SRR13197763	JMF-19PC-1-0027-0006b	25208	5331	65
CGTHM	6	ZymoMock	SRR13197762	JMF-19PC-1-0029-0006b	18280	3868	63
CGTHM	7	NC	SRR13197734	JMF-19NC-1-0021-0006c	257	44	37
CGTHM	7	NC	SRR13198024	JMF-19NC-1-0022-0006c	284	47	42
CGTHM	7	NC	SRR13198013	JMF-19NC-1-0023-0006c	452	88	78
CGTHM	7	NC	SRR13197978	JMF-19NC-1-0024-0006c	67	12	9
CGTHM	7	NC	SRR13197967	JMF-19NC-1-0025-0006c	621	135	65
CGTHM	7	NC	SRR13197956	JMF-19NC-1-0026-0006c	1104	235	100
CGTHM	7	NC	SRR13197945	JMF-19NC-1-0027-0006c	917	183	86
CGTHM	7	NC	SRR13197934	JMF-19NC-1-0028-0006c	29	4	4
CGTHM	7	NC	SRR13197899	JMF-19NC-1-0029-0006c	5845	1299	278
CGTHM	7	NC	SRR13197888	JMF-19NC-1-0030-0006c	5140	1074	227
CGTHM	7	NC	SRR13197815	JMF-19NC-1-0031-0006c	5707	1282	273
CGTHM	7	NC	SRR13197804	JMF-19NC-1-0032-0006c	204	36	33
CGTHM	7	NC	SRR13197998	JMF-19NC-1-0033-0006c	1259	263	117
CGTHM	7	NC	SRR13197992	JMF-19NC-1-0034-0006c	4566	844	241
CGTHM	7	NC	SRR13197991	JMF-19NC-1-0035-0006c	1681	338	142
CGTHM	7	NC	SRR13197990	JMF-19NC-1-0036-0006c	94	23	22
CGTHM	7	NC	SRR13197989	JMF-19NC-1-0037-0006c	463	94	56
CGTHM	7	NC	SRR13197988	JMF-19NC-1-0038-0006c	331	49	45
CGTHM	7	NC	SRR13197987	JMF-19NC-1-0039-0006c	452	80	65
CGTHM	7	NC	SRR13197986	JMF-19NC-1-0040-0006c	53	10	10
CGTHM	7	ZymoMock	SRR10688024	JMF-19PC-1-0017-0006c	25651	4945	87
CGTHM	7	ZymoMock	SRR10688023	JMF-19PC-1-0019-0006c	25043	5024	33
CGTHM	7	ZymoMock	SRR10688022	JMF-19PC-1-0021-0006c	17654	3497	194
CGTHM	7	ZymoMock	SRR10688021	JMF-19PC-1-0023-0006c	26491	5300	66
CGTHM	7	ZymoMock	SRR10688020	JMF-19PC-1-0025-0006c	29206	6090	73
CGTHM	7	Soil	SRR10688009	JMF-19PC-1-0018-0006c	20170	3772	457
CGTHM	7	Soil	SRR10688008	JMF-19PC-1-0020-0006c	15542	2792	297
CGTHM	7	Soil	SRR10688007	JMF-19PC-1-0022-0006c	17663	3278	493
CBM45	8	NC	SRR13197923	JMF-19NC-1-0057-0007a	381	258	114
CBM45	8	NC	SRR13197922	JMF-19NC-1-0058-0007a	507	333	110
CBM45	8	NC	SRR13197921	JMF-19NC-1-0059-0007a	492	357	120
CBM45	8	NC	SRR13197920	JMF-19NC-1-0060-0007a	56	43	20
CBM45	8	NC	SRR13197919	JMF-19NC-1-0061-0007a	485	338	130
CBM45	8	NC	SRR13197918	JMF-19NC-1-0062-0007a	393	278	127
CBM45	8	NC	SRR13197917	JMF-19NC-1-0063-0007a	455	344	135
CBM45	8	NC	SRR13197916	JMF-19NC-1-0064-0007a	57	45	26
CBM45	8	NC	SRR13197830	JMF-19NC-1-0285-0007a	307	240	10
CBM45	8	ZymoMock	SRR10688030	JMF-19PC-1-0035-0007a	15745	11796	124
CBM45	8	ZymoMock	SRR10688029	JMF-19PC-1-0037-0007a	15673	11787	141
CBM45	8	Soil	SRR10688019	JMF-19PC-1-0036-0007a	11151	7319	557
CBM45	8	Soil	SRR10688018	JMF-19PC-1-0038-0007a	15248	10106	587
CBM45	9	NC	SRR13197914	JMF-19NC-1-0065-0007b	777	554	187
CBM45	9	NC	SRR13197913	JMF-19NC-1-0066-0007b	820	576	228
CBM45	9	NC	SRR13197912	JMF-19NC-1-0067-0007b	1115	779	240
CBM45	9	NC	SRR13197911	JMF-19NC-1-0068-0007b	90	63	48
CBM45	9	NC	SRR13197910	JMF-19NC-1-0069-0007b	859	631	225
CBM45	9	NC	SRR13197909	JMF-19NC-1-0070-0007b	1078	769	328
CBM45	9	NC	SRR13197884	JMF-19NC-1-0071-0007b	1119	799	296
CBM45	9	NC	SRR13197883	JMF-19NC-1-0072-0007b	138	100	60
CBM45	9	NC	SRR13197882	JMF-19NC-1-0073-0007b	555	361	221
CBM45	9	NC	SRR13197881	JMF-19NC-1-0074-0007b	620	412	259
CBM45	9	NC	SRR13197879	JMF-19NC-1-0075-0007b	555	381	251
CBM45	9	NC	SRR13197878	JMF-19NC-1-0076-0007b	64	38	33
CBM45	9	ZymoMock	SRR10688028	JMF-19PC-1-0039-0007b	33731	25905	215
CBM45	9	ZymoMock	SRR10688027	JMF-19PC-1-0041-0007b	25340	19244	313
CBM45	9	ZymoMock	SRR10688026	JMF-19PC-1-0043-0007b	23809	17748	245
CBM45	9	Soil	SRR10688017	JMF-19PC-1-0042-0007b	20945	14341	780
CBM45	9	Soil	SRR10688016	JMF-19PC-1-0044-0007b	23034	15615	766
CL24D	12	NC	SRR13197876	JMF-19NC-1-0273-0008a1	2	2	2
CL24D	12	NC	SRR13197870	JMF-19NC-1-0274-0008a1	2	2	2
CL24D	12	NC	SRR13197864	JMF-19NC-1-0275-0008a1	3	2	2
CL24D	12	NC	SRR13197856	JMF-19NC-1-0276-0008a1	5	4	3
CL24D	12	NC	SRR13197849	JMF-19NC-1-0277-0008a1	3	2	1
CL24D	12	NC	SRR13198044	JMF-19NC-1-0278-0008a1	11	9	4
CL24D	12	NC	SRR13198036	JMF-19NC-1-0279-0008a1	19	15	3
CL24D	12	NC	SRR13197843	JMF-19NC-1-0281-0008a1	22	22	2
CL24D	12	NC	SRR13197839	JMF-19NC-1-0282-0008a1	2	2	1
CL24D	12	NC	SRR13197834	JMF-19NC-1-0283-0008a1	3	0	0
CL24D	12	ZymoMock	SRR13197770	JMF-19PC-1-0011-0008a1	12133	10945	16
CL24D	12	ZymoMock	SRR13197765	JMF-19PC-1-0015-0008a1	7998	6914	17
CL24D	12	ZymoMock	SRR13197761	JMF-19PC-1-0050-0008a1	13966	12438	23
CL24D	13	NC	SRR13197875	JMF-19NC-1-0273-0008b1	4751	4346	7
CL24D	13	NC	SRR13197867	JMF-19NC-1-0274-0008b1	4	3	2
CL24D	13	NC	SRR13197862	JMF-19NC-1-0275-0008b1	8	7	1
CL24D	13	NC	SRR13197854	JMF-19NC-1-0276-0008b1	3	3	3
CL24D	13	NC	SRR13198049	JMF-19NC-1-0277-0008b1	16	12	1
CL24D	13	NC	SRR13198042	JMF-19NC-1-0278-0008b1	43	40	2
CL24D	13	NC	SRR13198034	JMF-19NC-1-0279-0008b1	77	55	5
CL24D	13	NC	SRR13197846	JMF-19NC-1-0280-0008b1	3	3	1
CL24D	13	NC	SRR13197841	JMF-19NC-1-0281-0008b1	867	787	4
CL24D	13	NC	SRR13197838	JMF-19NC-1-0282-0008b1	395	353	8
CL24D	13	NC	SRR13197832	JMF-19NC-1-0283-0008b1	38	32	5
CL24D	13	ZymoMock	SRR13197769	JMF-19PC-1-0011-0008b1	14460	12487	21
CL24D	13	ZymoMock	SRR13197766	JMF-19PC-1-0013-0008b1	6363	5393	17
CL24D	13	ZymoMock	SRR13197764	JMF-19PC-1-0015-0008b1	20268	16561	26
CL24D	14	NC	SRR13197873	JMF-19NC-1-0273-0008c1	13	12	4
CL24D	14	NC	SRR13197866	JMF-19NC-1-0274-0008c1	3	1	1
CL24D	14	NC	SRR13197860	JMF-19NC-1-0275-0008c1	10	7	3
CL24D	14	NC	SRR13197852	JMF-19NC-1-0276-0008c1	3	3	3
CL24D	14	NC	SRR13198047	JMF-19NC-1-0277-0008c1	318	15	1
CL24D	14	NC	SRR13198040	JMF-19NC-1-0278-0008c1	451	26	4
CL24D	14	NC	SRR13198032	JMF-19NC-1-0279-0008c1	316	13	3
CL24D	14	ZymoMock	SRR13197767	JMF-19PC-1-0011-0008c1	19297	17399	18
CL24D	14	ZymoMock	SRR13197760	JMF-19PC-1-0052-0008c1	12835	11231	20
CBJCM	15	NC		JMF-19NC-1-0273-0008a2	0	0	0
CBJCM	15	NC	SRR13197868	JMF-19NC-1-0274-0008a2	2	2	2
CBJCM	15	NC	SRR13197863	JMF-19NC-1-0275-0008a2	5	3	1
CBJCM	15	NC	SRR13197855	JMF-19NC-1-0276-0008a2	4	4	3
CBJCM	15	NC	SRR13197848	JMF-19NC-1-0277-0008a2	3	2	1
CBJCM	15	NC	SRR13198043	JMF-19NC-1-0278-0008a2	8	6	3
CBJCM	15	NC	SRR13198035	JMF-19NC-1-0279-0008a2	4	3	3
CBJCM	15	NC	SRR13197842	JMF-19NC-1-0281-0008a2	9	6	2
CBJCM	15	NC		JMF-19NC-1-0282-0008a2	0	0	0
CBJCM	15	NC	SRR13197833	JMF-19NC-1-0283-0008a2	5	0	0
CBJCM	15	ZymoMock	SRR10688037	JMF-19PC-1-0011-0008a2	7749	6265	8
CBJCM	15	ZymoMock	SRR10688006	JMF-19PC-1-0015-0008a2	4916	3816	10
CBJCM	15	ZymoMock	SRR10688004	JMF-19PC-1-0050-0008a2	8341	6682	10
CBJCM	16	NC	SRR13197874	JMF-19NC-1-0273-0008b2	2610	2064	5
CBJCM	16	NC		JMF-19NC-1-0274-0008b2	0	0	0
CBJCM	16	NC	SRR13197861	JMF-19NC-1-0275-0008b2	2	2	1
CBJCM	16	NC	SRR13197853	JMF-19NC-1-0276-0008b2	1	1	1
CBJCM	16	NC	SRR13198048	JMF-19NC-1-0277-0008b2	7	3	1
CBJCM	16	NC	SRR13198041	JMF-19NC-1-0278-0008b2	29	22	1
CBJCM	16	NC	SRR13198033	JMF-19NC-1-0279-0008b2	43	27	4
CBJCM	16	NC	SRR13197845	JMF-19NC-1-0280-0008b2	3	2	1
CBJCM	16	NC	SRR13197840	JMF-19NC-1-0281-0008b2	459	352	4
CBJCM	16	NC	SRR13197837	JMF-19NC-1-0282-0008b2	194	146	8
CBJCM	16	NC	SRR13197831	JMF-19NC-1-0283-0008b2	20	11	4
CBJCM	16	ZymoMock	SRR10688036	JMF-19PC-1-0011-0008b2	8338	6534	10
CBJCM	16	ZymoMock	SRR10688014	JMF-19PC-1-0013-0008b2	3244	2438	7
CBJCM	16	ZymoMock	SRR10688005	JMF-19PC-1-0015-0008b2	11363	8501	14
CBJCM	17	NC	SRR13197872	JMF-19NC-1-0273-0008c2	6	4	1
CBJCM	17	NC		JMF-19NC-1-0274-0008c2	0	0	0
CBJCM	17	NC	SRR13197859	JMF-19NC-1-0275-0008c2	5	2	2
CBJCM	17	NC	SRR13197851	JMF-19NC-1-0276-0008c2	1	1	1
CBJCM	17	NC	SRR13198046	JMF-19NC-1-0277-0008c2	116	3	1
CBJCM	17	NC	SRR13198038	JMF-19NC-1-0278-0008c2	237	8	2
CBJCM	17	NC	SRR13198031	JMF-19NC-1-0279-0008c2	146	1	1
CBJCM	17	ZymoMock	SRR10688025	JMF-19PC-1-0011-0008c2	8068	6606	10
CBJCM	17	ZymoMock	SRR10688003	JMF-19PC-1-0052-0008c2	5000	3950	8
CL5WG	18	NC	SRR13197829	JMF-19NC-1-0289-0009a	257	225	17
CL5WG	18	NC	SRR13197826	JMF-19NC-1-0290-0009a	125	111	12
CL5WG	18	NC	SRR13197798	JMF-19NC-1-0291-0009a	91	82	10
CL5WG	18	NC	SRR13197795	JMF-19NC-1-0292-0009a	132	82	16
CL5WG	18	NC	SRR13197792	JMF-19NC-1-0293-0009a	427	367	28
CL5WG	18	NC	SRR13197788	JMF-19NC-1-0294-0009a	3599	3290	29
CL5WG	18	NC	SRR13197785	JMF-19NC-1-0295-0009a	4225	3907	33
CL5WG	18	NC	SRR13197782	JMF-19NC-1-0296-0009a	395	304	28
CL5WG	18	NC	SRR13197778	JMF-19NC-1-0297-0009a	572	496	17
CL5WG	18	NC	SRR13197776	JMF-19NC-1-0298-0009a	14	7	2
CL5WG	18	NC	SRR13197774	JMF-19NC-1-0299-0009a	28	21	7
CL5WG	18	NC	SRR13197772	JMF-19NC-1-0300-0009a	908	830	20
CL5WG	18	ZymoMock	SRR13197759	JMF-19PC-1-0053-0009a	18109	17025	11
CL5WG	18	ZymoMock	SRR13197752	JMF-19PC-1-0055-0009a	11049	9972	18
CL5WG	18	Soil	SRR13197755	JMF-19PC-1-0054-0009a	21278	17176	439
CL5WG	18	Soil	SRR13197749	JMF-19PC-1-0056-0009a	7710	6096	367
CL5WG	19	NC		JMF-19NC-1-0273-0009b	0	0	0
CL5WG	19	NC		JMF-19NC-1-0274-0009b	0	0	0
CL5WG	19	NC		JMF-19NC-1-0275-0009b	0	0	0
CL5WG	19	NC		JMF-19NC-1-0276-0009b	0	0	0
CL5WG	19	NC		JMF-19NC-1-0277-0009b	0	0	0
CL5WG	19	NC		JMF-19NC-1-0278-0009b	0	0	0
CL5WG	19	NC	SRR13198030	JMF-19NC-1-0279-0009b	1	1	1
CL5WG	20	NC	SRR13197828	JMF-19NC-1-0289-0009c	196	156	14
CL5WG	20	NC	SRR13197824	JMF-19NC-1-0290-0009c	35	29	6
CL5WG	20	NC	SRR13197797	JMF-19NC-1-0291-0009c	102	70	6
CL5WG	20	NC	SRR13197794	JMF-19NC-1-0292-0009c	253	182	7
CL5WG	20	NC	SRR13197791	JMF-19NC-1-0293-0009c	178	161	9
CL5WG	20	NC	SRR13197787	JMF-19NC-1-0294-0009c	18	16	5
CL5WG	20	NC	SRR13197784	JMF-19NC-1-0295-0009c	181	167	7
CL5WG	20	NC	SRR13197781	JMF-19NC-1-0296-0009c	99	76	17
CL5WG	20	NC	SRR13197777	JMF-19NC-1-0297-0009c	39	32	11
CL5WG	20	NC	SRR13197775	JMF-19NC-1-0298-0009c	30	24	8
CL5WG	20	NC	SRR13197773	JMF-19NC-1-0299-0009c	78	56	10
CL5WG	20	NC	SRR13197771	JMF-19NC-1-0300-0009c	69	59	10
CL5WG	20	NC		JMF-19NC-1-0301-0009c	0	0	0
CL5WG	20	ZymoMock	SRR13197758	JMF-19PC-1-0053-0009c	15381	14262	11
CL5WG	20	ZymoMock	SRR13197751	JMF-19PC-1-0055-0009c	7733	7126	10
CL5WG	20	ZymoMock	SRR13197745	JMF-19PC-1-0057-0009c	22799	21210	19
CL5WG	20	Soil	SRR13197754	JMF-19PC-1-0054-0009c	17020	13876	429
CL5WG	20	Soil	SRR13197748	JMF-19PC-1-0056-0009c	6958	5628	379
CL5WG	20	Soil	SRR13197744	JMF-19PC-1-0058-0009c	11423	9225	404
CL87D	21	NC	SRR13197827	JMF-19NC-1-0289-0011a	22	19	2
CL87D	21	NC	SRR13197799	JMF-19NC-1-0290-0011a	25	20	5
CL87D	21	NC	SRR13197796	JMF-19NC-1-0291-0011a	40	28	6
CL87D	21	NC	SRR13197793	JMF-19NC-1-0292-0011a	22	22	3
CL87D	21	NC	SRR13197789	JMF-19NC-1-0293-0011a	111	94	9
CL87D	21	NC	SRR13197786	JMF-19NC-1-0294-0011a	75	68	7
CL87D	21	NC	SRR13197783	JMF-19NC-1-0295-0011a	185	130	98
CL87D	21	NC	SRR13197780	JMF-19NC-1-0296-0011a	59	46	10
CL87D	21	ZymoMock	SRR13197756	JMF-19PC-1-0053-0011a	21210	19611	11
CL87D	21	ZymoMock	SRR13197750	JMF-19PC-1-0055-0011a	15049	13787	11
CL87D	21	Soil	SRR13197753	JMF-19PC-1-0054-0011a	27125	20900	468
CL87D	21	Soil	SRR13197747	JMF-19PC-1-0056-0011a	17332	13263	444
CRRJM	22	NC	SRR13197743	JMF-CTRL-1-0012b01	35	10	1
CRRJM	22	NC	SRR13197742	JMF-CTRL-1-0012b02	6	5	1
CRRJM	22	NC	SRR13197741	JMF-CTRL-1-0012b03	12	11	1
CRRJM	22	NC	SRR13197739	JMF-CTRL-1-0012b06	15	11	1
CRRJM	22	NC	SRR13197738	JMF-CTRL-1-0012b07	217	23	2
CRRJM	22	NC	SRR13197737	JMF-CTRL-1-0012b08	4	4	1
CRRJM	22	NC	SRR13197736	JMF-CTRL-1-0012b09	9	7	1
CRRJM	22	NC		JMF-CTRL-1-0012b12	0	0	0
CRRJM	22	NC	SRR13197732	JMF-CTRL-1-0012b13	118	38	1
CRRJM	22	NC	SRR13197731	JMF-CTRL-1-0012b14	240	122	3
CRRJM	22	NC	SRR13197730	JMF-CTRL-1-0012b15	84	63	2
CRRJM	22	ZymoMock	SRR13197740	JMF-CTRL-1-0012b04	10636	9792	7
CRRJM	22	ZymoMock	SRR13197733	JMF-CTRL-1-0012b10	9556	8813	7
CRRJM	22	ZymoMock	SRR13197729	JMF-CTRL-1-0012b16	26451	23563	16
CRRJM	23	NC		JMF-CTRL-1-0012d03	0	0	0
CRRJM	23	NC	SRR13198028	JMF-CTRL-1-0012d04	12	3	1
CRRJM	23	NC	SRR13198027	JMF-CTRL-1-0012d05	8	5	3
CRRJM	23	NC	SRR13198026	JMF-CTRL-1-0012d06	11	8	5
CRRJM	23	NC	SRR13198023	JMF-CTRL-1-0012d09	2	0	0
CRRJM	23	NC	SRR13198022	JMF-CTRL-1-0012d10	6	5	2
CRRJM	23	NC	SRR13198021	JMF-CTRL-1-0012d11	8	4	2
CRRJM	23	NC	SRR13198020	JMF-CTRL-1-0012d12	5	2	2
CRRJM	23	NC	SRR13198019	JMF-CTRL-1-0012d13	2	2	2
CRRJM	23	ZymoMock	SRR13197728	JMF-CTRL-1-0012d01	9050	7996	9
CRRJM	23	ZymoMock	SRR13198025	JMF-CTRL-1-0012d07	4912	4410	4
CRRJM	23	ZymoMock	SRR13198018	JMF-CTRL-1-0012d14	4898	4555	4
CRRCC	24	NC	SRR13198017	JMF-CTRL-1-0013a01	5	5	3
CRRCC	24	NC	SRR13198016	JMF-CTRL-1-0013a02	6	3	3
CRRCC	24	NC	SRR13198015	JMF-CTRL-1-0013a03	1	1	1
CRRCC	24	NC		JMF-CTRL-1-0013a06	0	0	0
CRRCC	24	NC	SRR13198012	JMF-CTRL-1-0013a07	9	4	2
CRRCC	24	NC		JMF-CTRL-1-0013a08	0	0	0
CRRCC	24	NC	SRR13198011	JMF-CTRL-1-0013a09	3	3	2
CRRCC	24	NC		JMF-CTRL-1-0013a12	0	0	0
CRRCC	24	NC	SRR13198009	JMF-CTRL-1-0013a13	14	9	6
CRRCC	24	NC		JMF-CTRL-1-0013a14	0	0	0
CRRCC	24	NC	SRR13198008	JMF-CTRL-1-0013a15	2	2	2
CRRCC	24	NC	SRR13198006	JMF-CTRL-1-0013a18	1	1	1
CRRCC	24	NC	SRR13198005	JMF-CTRL-1-0013a19	6	5	1
CRRCC	24	NC	SRR13197980	JMF-CTRL-1-0013a20	1	1	1
CRRCC	24	NC		JMF-CTRL-1-0013a21	0	0	0
CRRCC	24	NC	SRR13197977	JMF-CTRL-1-0013a24	1	1	1
CRRCC	24	NC	SRR13197976	JMF-CTRL-1-0013a25	1	0	0
CRRCC	24	NC	SRR13197975	JMF-CTRL-1-0013a26	3	2	1
CRRCC	24	NC	SRR13197974	JMF-CTRL-1-0013a27	1	1	1
CRRCC	24	NC	SRR13197972	JMF-CTRL-1-0013a30	3	1	1
CRRCC	24	ZymoMock	SRR13198014	JMF-CTRL-1-0013a04	8157	7119	8
CRRCC	24	ZymoMock	SRR13198010	JMF-CTRL-1-0013a10	5127	4322	7
CRRCC	24	ZymoMock	SRR13198007	JMF-CTRL-1-0013a16	14597	12674	10
CRRCC	24	ZymoMock	SRR13197979	JMF-CTRL-1-0013a22	11155	9603	9
CRRCC	24	ZymoMock	SRR13197973	JMF-CTRL-1-0013a28	5358	4569	7
CRRCC	25	NC	SRR13197971	JMF-CTRL-1-0013b01	9	7	2
CRRCC	25	NC	SRR13197970	JMF-CTRL-1-0013b02	4	3	2
CRRCC	25	NC	SRR13197969	JMF-CTRL-1-0013b03	6	6	2
CRRCC	25	NC	SRR13197966	JMF-CTRL-1-0013b06	2	2	2
CRRCC	25	NC	SRR13197965	JMF-CTRL-1-0013b07	21	17	2
CRRCC	25	NC	SRR13197964	JMF-CTRL-1-0013b08	17	12	5
CRRCC	25	NC	SRR13197963	JMF-CTRL-1-0013b09	4	3	2
CRRCC	25	NC	SRR13197961	JMF-CTRL-1-0013b12	9	9	2
CRRCC	25	NC	SRR13197960	JMF-CTRL-1-0013b13	9	6	2
CRRCC	25	NC	SRR13197959	JMF-CTRL-1-0013b14	4	2	2
CRRCC	25	NC	SRR13197958	JMF-CTRL-1-0013b15	87	71	25
CRRCC	25	NC	SRR13197954	JMF-CTRL-1-0013b18	1	1	1
CRRCC	25	NC	SRR13197953	JMF-CTRL-1-0013b19	2	2	1
CRRCC	25	NC	SRR13197952	JMF-CTRL-1-0013b20	16	15	2
CRRCC	25	NC	SRR13197951	JMF-CTRL-1-0013b21	4	3	1
CRRCC	25	NC	SRR13197948	JMF-CTRL-1-0013b24	13	10	2
CRRCC	25	NC		JMF-CTRL-1-0013b25	0	0	0
CRRCC	25	NC	SRR13197947	JMF-CTRL-1-0013b26	183	149	6
CRRCC	25	NC	SRR13197946	JMF-CTRL-1-0013b27	123	100	4
CRRCC	25	NC	SRR13197944	JMF-CTRL-1-0013b28	122	106	3
CRRCC	25	ZymoMock	SRR13197968	JMF-CTRL-1-0013b04	33646	29221	10
CRRCC	25	ZymoMock	SRR13197962	JMF-CTRL-1-0013b10	21272	17918	8
CRRCC	25	ZymoMock	SRR13197957	JMF-CTRL-1-0013b16	40956	35470	11
CRRCC	25	ZymoMock	SRR13197950	JMF-CTRL-1-0013b22	37291	31918	14
CRRCC	25	ZymoMock	SRR13197943	JMF-CTRL-1-0013b29	12847	10810	14
CRRCC	25	Soil	SRR13197955	JMF-CTRL-1-0013b17	31254	22457	806
CRRCC	25	Soil	SRR13197949	JMF-CTRL-1-0013b23	42157	30944	866
CRRCC	25	Soil	SRR13197942	JMF-CTRL-1-0013b30	18292	13147	686
CWL3Y	26	NC	SRR13197941	JMF-CTRL-1-0014f01	230	19	2
CWL3Y	26	NC	SRR13197940	JMF-CTRL-1-0014f02	74	60	3
CWL3Y	26	NC	SRR13197939	JMF-CTRL-1-0014f03	533	0	0
CWL3Y	26	NC	SRR13197937	JMF-CTRL-1-0014f06	762	406	4
CWL3Y	26	ZymoMock	SRR13197938	JMF-CTRL-1-0014f04	91412	86660	9
CRRK3	30	NC	SRR13197936	JMF-CTRL-1-0015a01	10	9	3
CRRK3	30	NC		JMF-CTRL-1-0015a02	0	0	0
CRRK3	30	NC	SRR13197935	JMF-CTRL-1-0015a03	1	1	1
CRRK3	30	NC	SRR13197908	JMF-CTRL-1-0015a06	5	2	1
CRRK3	30	NC	SRR13197907	JMF-CTRL-1-0015a07	86	8	2
CRRK3	30	NC	SRR13197906	JMF-CTRL-1-0015a08	106	1	1
CRRK3	30	NC	SRR13197905	JMF-CTRL-1-0015a09	100	4	1
CRRK3	30	NC	SRR13197903	JMF-CTRL-1-0015a12	3	1	1
CRRK3	30	NC	SRR13197902	JMF-CTRL-1-0015a13	26	26	2
CRRK3	30	NC	SRR13197901	JMF-CTRL-1-0015a14	11	10	1
CRRK3	30	NC	SRR13197900	JMF-CTRL-1-0015a15	1	0	0
CRRK3	30	NC	SRR13197897	JMF-CTRL-1-0015a18	9	1	1
CRRK3	30	NC	SRR13197896	JMF-CTRL-1-0015a19	17	8	3
CRRK3	30	NC	SRR13197895	JMF-CTRL-1-0015a20	2	1	1
CRRK3	30	NC	SRR13197894	JMF-CTRL-1-0015a21	10	4	1
CRRK3	30	NC	SRR13197892	JMF-CTRL-1-0015a24	50	15	1
CRRK3	30	NC	SRR13197891	JMF-CTRL-1-0015a25	158	17	3
CRRK3	30	NC	SRR13197890	JMF-CTRL-1-0015a26	196	21	1
CRRK3	30	NC	SRR13197889	JMF-CTRL-1-0015a27	178	21	3
CRRK3	30	NC	SRR13197886	JMF-CTRL-1-0015a30	36	13	2
CRRK3	30	NC	SRR13197885	JMF-CTRL-1-0015a31	1	1	1
CRRK3	30	NC	SRR13197823	JMF-CTRL-1-0015a32	12	11	1
CRRK3	30	NC	SRR13197822	JMF-CTRL-1-0015a33	5	5	2
CRRK3	30	ZymoMock	SRR13197933	JMF-CTRL-1-0015a04	26277	23599	17
CRRK3	30	ZymoMock	SRR13197904	JMF-CTRL-1-0015a10	19274	17061	14
CRRK3	30	ZymoMock	SRR13197898	JMF-CTRL-1-0015a16	38095	33412	18
CRRK3	30	ZymoMock	SRR13197893	JMF-CTRL-1-0015a22	30978	27068	19
CRRK3	30	ZymoMock	SRR13197887	JMF-CTRL-1-0015a28	15465	13156	17
CRRK3	30	ZymoMock	SRR13197821	JMF-CTRL-1-0015a34	37732	32071	25
CRRK3	31	NC	SRR13197820	JMF-CTRL-1-0015b01	37	31	7
CRRK3	31	NC	SRR13197819	JMF-CTRL-1-0015b02	8	4	1
CRRK3	31	NC	SRR13197818	JMF-CTRL-1-0015b03	17	6	2
CRRK3	31	NC	SRR13197814	JMF-CTRL-1-0015b06	9	9	2
CRRK3	31	NC	SRR13197813	JMF-CTRL-1-0015b07	93	34	4
CRRK3	31	NC	SRR13197812	JMF-CTRL-1-0015b08	90	30	3
CRRK3	31	NC	SRR13197811	JMF-CTRL-1-0015b09	58	19	7
CRRK3	31	NC	SRR13197809	JMF-CTRL-1-0015b12	35	24	11
CRRK3	31	NC	SRR13197808	JMF-CTRL-1-0015b13	38	32	4
CRRK3	31	NC	SRR13197807	JMF-CTRL-1-0015b14	23	20	3
CRRK3	31	NC	SRR13197806	JMF-CTRL-1-0015b15	30	26	3
CRRK3	31	NC	SRR13197803	JMF-CTRL-1-0015b18	115	97	7
CRRK3	31	NC	SRR13197802	JMF-CTRL-1-0015b19	91	76	3
CRRK3	31	NC	SRR13197801	JMF-CTRL-1-0015b20	97	79	5
CRRK3	31	NC	SRR13197800	JMF-CTRL-1-0015b21	11	7	2
CRRK3	31	NC	SRR13198003	JMF-CTRL-1-0015b24	119	63	4
CRRK3	31	NC	SRR13198002	JMF-CTRL-1-0015b25	1004	24	4
CRRK3	31	NC	SRR13198001	JMF-CTRL-1-0015b26	458	80	3
CRRK3	31	NC	SRR13198000	JMF-CTRL-1-0015b27	260	43	5
CRRK3	31	NC	SRR13197997	JMF-CTRL-1-0015b30	96	58	4
CRRK3	31	NC	SRR13197996	JMF-CTRL-1-0015b31	171	146	4
CRRK3	31	NC	SRR13197995	JMF-CTRL-1-0015b32	43	36	5
CRRK3	31	NC	SRR13197994	JMF-CTRL-1-0015b33	43	34	3
CRRK3	31	ZymoMock	SRR13197817	JMF-CTRL-1-0015b04	15215	13642	12
CRRK3	31	ZymoMock	SRR13197810	JMF-CTRL-1-0015b10	15769	13775	15
CRRK3	31	ZymoMock	SRR13197805	JMF-CTRL-1-0015b16	33020	28999	18
CRRK3	31	ZymoMock	SRR13198004	JMF-CTRL-1-0015b22	23599	20630	18
CRRK3	31	ZymoMock	SRR13197999	JMF-CTRL-1-0015b28	17298	14779	19
CRRK3	31	ZymoMock	SRR13197993	JMF-CTRL-1-0015b34	42788	36979	24
